# Supplementary material for: Efficacy and safety of electroacupuncture in the treatment of post-stroke cognitive impairment: a systematic review and meta-analysis
Source: Front Neurol. 2026 Jan 2;16:1715658. doi: 10.3389/fneur.2025.1715658 (PMC12807943; doi:10.3389/fneur.2025.1715658)
Supplement: Supplementary file 1 [file Data_Sheet_1.zip]

Archive with 5 entries (4 files):
- 补充材料/
- 补充材料/S1 Abstracts Checklist1.DOCX
- 补充材料/S1 Checklist1.DOCX
- 补充材料/S2 Material.pdf
- 补充材料/S3 Supplementary figure.pdf
